# Supplementary material for: Role of the Surface in Conformational Changes in Lysozymes: Effect of a Gold Surface and a Lipid Membrane
Source: Int J Mol Sci. 2025 Nov 22;26(23):11303. doi: 10.3390/ijms262311303 (PMC12692700; doi:10.3390/ijms262311303)
Supplement: Supplementary file 1 [file ijms-26-11303-s001.zip]

Archive with 1 entries (1 files):
- ijms-3999643-supplementary.pdf
